# Supplementary material for: Effect of Heat-Assisted and Ultrasound-Assisted Extraction Methods on the Phenolic Profile and Biological Activity of Thymus vulgaris L. Extracts
Source: Antioxidants (Basel). 2025 May 9;14(5):567. doi: 10.3390/antiox14050567 (PMC12108244; doi:10.3390/antiox14050567)
Supplement: Supplementary file 1 [file antioxidants-14-00567-s001.zip]

Archive with 1 entries (1 files):
- antioxidants-3532113-supplementary.pdf
